# Supplementary material for: Non-Pharmacological Nursing Interventions for Prevention and Treatment of Delirium in Hospitalized Adult Patients: Systematic Review of Randomized Controlled Trials
Source: Int J Environ Res Public Health. 2021 Aug 22;18(16):8853. doi: 10.3390/ijerph18168853 (PMC8395046; doi:10.3390/ijerph18168853)
Supplement: Supplementary file 1 [file ijerph-18-08853-s001.zip]

Archive with 1 entries (1 files):
- ijerph-1352525-supplementary.pdf
